# Supplementary material for: Heterodera schachtii enolase does not elicit canonical immune responses in Arabidopsis thaliana
Source: Sci Rep. 2026 Jun 8;16:17692. doi: 10.1038/s41598-026-56477-7 (PMC13246771; doi:10.1038/s41598-026-56477-7)
Supplement: Supplementary file 2 — Supplementary Information 2. [file 41598_2026_56477_MOESM2_ESM.xlsx]

## Sheet: ANOVA summary
Supplementary Table S1. ANOVA and Tukey's HSD pairwise comparisons for Arabidopsis phenotyping data shown in Figure 4. Comparisons performed on the means of three independent biological replicates per treatment.
Variable	df_between	df_within	F_value	p_value
Fresh weight (mg)	5	12	15.09	8.121e-05
Dry weight (mg)	5	12	25.94	4.828e-06
Leaf area (cm^2)	5	12	15.3	7.576e-05
Total root length (cm)	5	12	1.19	0.3715
Total root surface area (cm^2)	5	12	1.41	0.2885

## Sheet: Tukey HSD pairwise
Variable	Comparison	Difference	95% CI lower	95% CI upper	Adjusted p-value
Fresh weight (mg)	1x PBS-H2O	31.763	-2.475	66.001	0.07487
Fresh weight (mg)	85 ug/ml rHsENO-H2O	12.622	-21.616	46.86	0.8107
Fresh weight (mg)	425 ug/ml rHsENO-H2O	-13.105	-47.343	21.133	0.7872
Fresh weight (mg)	850 ug/ml rHsENO-H2O	-9.759	-43.997	24.479	0.9229
Fresh weight (mg)	117 nM flg22-H2O	-51.3	-85.538	-17.062	0.003069
Fresh weight (mg)	85 ug/ml rHsENO-1x PBS	-19.141	-53.379	15.097	0.458
Fresh weight (mg)	425 ug/ml rHsENO-1x PBS	-44.868	-79.106	-10.63	0.008639
Fresh weight (mg)	850 ug/ml rHsENO-1x PBS	-41.522	-75.76	-7.284	0.01498
Fresh weight (mg)	117 nM flg22-1x PBS	-83.063	-117.301	-48.825	3.586e-05
Fresh weight (mg)	425 ug/ml rHsENO-85 ug/ml rHsENO	-25.727	-59.965	8.511	0.1915
Fresh weight (mg)	850 ug/ml rHsENO-85 ug/ml rHsENO	-22.381	-56.62	11.857	0.3066
Fresh weight (mg)	117 nM flg22-85 ug/ml rHsENO	-63.922	-98.16	-29.684	0.0004561
Fresh weight (mg)	850 ug/ml rHsENO-425 ug/ml rHsENO	3.346	-30.892	37.584	0.9993
Fresh weight (mg)	117 nM flg22-425 ug/ml rHsENO	-38.195	-72.433	-3.957	0.026
Fresh weight (mg)	117 nM flg22-850 ug/ml rHsENO	-41.541	-75.779	-7.303	0.01493
Dry weight (mg)	1x PBS-H2O	1.37	-0.41	3.151	0.1745
Dry weight (mg)	85 ug/ml rHsENO-H2O	-0.407	-2.188	1.373	0.9679
Dry weight (mg)	425 ug/ml rHsENO-H2O	-1.798	-3.578	-0.018	0.04726
Dry weight (mg)	850 ug/ml rHsENO-H2O	-1.789	-3.569	-0.009	0.04867
Dry weight (mg)	117 nM flg22-H2O	-4.178	-5.958	-2.397	5.022e-05
Dry weight (mg)	85 ug/ml rHsENO-1x PBS	-1.778	-3.558	0.003	0.0504
Dry weight (mg)	425 ug/ml rHsENO-1x PBS	-3.169	-4.949	-1.388	0.0007044
Dry weight (mg)	850 ug/ml rHsENO-1x PBS	-3.159	-4.94	-1.379	0.0007231
Dry weight (mg)	117 nM flg22-1x PBS	-5.548	-7.328	-3.768	2.576e-06
Dry weight (mg)	425 ug/ml rHsENO-85 ug/ml rHsENO	-1.391	-3.171	0.39	0.1645
Dry weight (mg)	850 ug/ml rHsENO-85 ug/ml rHsENO	-1.381	-3.162	0.399	0.169
Dry weight (mg)	117 nM flg22-85 ug/ml rHsENO	-3.77	-5.551	-1.99	0.0001385
Dry weight (mg)	850 ug/ml rHsENO-425 ug/ml rHsENO	0.009	-1.771	1.79	1
Dry weight (mg)	117 nM flg22-425 ug/ml rHsENO	-2.38	-4.16	-0.599	0.007464
Dry weight (mg)	117 nM flg22-850 ug/ml rHsENO	-2.389	-4.169	-0.609	0.007251
Leaf area (cm^2)	1x PBS-H2O	0.093	-0.114	0.3	0.6674
Leaf area (cm^2)	85 ug/ml rHsENO-H2O	0.106	-0.102	0.313	0.5505
Leaf area (cm^2)	425 ug/ml rHsENO-H2O	-0.154	-0.361	0.054	0.2015
Leaf area (cm^2)	850 ug/ml rHsENO-H2O	-0.133	-0.34	0.074	0.3243
Leaf area (cm^2)	117 nM flg22-H2O	-0.339	-0.547	-0.132	0.001473
Leaf area (cm^2)	85 ug/ml rHsENO-1x PBS	0.013	-0.195	0.22	0.9999
Leaf area (cm^2)	425 ug/ml rHsENO-1x PBS	-0.247	-0.454	-0.039	0.01707
Leaf area (cm^2)	850 ug/ml rHsENO-1x PBS	-0.226	-0.433	-0.019	0.03012
Leaf area (cm^2)	117 nM flg22-1x PBS	-0.432	-0.64	-0.225	0.0001614
Leaf area (cm^2)	425 ug/ml rHsENO-85 ug/ml rHsENO	-0.259	-0.467	-0.052	0.01211
Leaf area (cm^2)	850 ug/ml rHsENO-85 ug/ml rHsENO	-0.239	-0.446	-0.031	0.02134
Leaf area (cm^2)	117 nM flg22-85 ug/ml rHsENO	-0.445	-0.652	-0.237	0.0001222
Leaf area (cm^2)	850 ug/ml rHsENO-425 ug/ml rHsENO	0.021	-0.187	0.228	0.9993
Leaf area (cm^2)	117 nM flg22-425 ug/ml rHsENO	-0.186	-0.393	0.022	0.08968
Leaf area (cm^2)	117 nM flg22-850 ug/ml rHsENO	-0.206	-0.414	0.001	0.05144
Total root length (cm)	1x PBS-H2O	-0.545	-3.095	2.005	0.976
Total root length (cm)	85 ug/ml rHsENO-H2O	-0.128	-2.678	2.422	1
Total root length (cm)	425 ug/ml rHsENO-H2O	-1.198	-3.748	1.352	0.6259
Total root length (cm)	850 ug/ml rHsENO-H2O	-1.27	-3.82	1.28	0.5718
Total root length (cm)	117 nM flg22-H2O	-0.007	-2.557	2.543	1
Total root length (cm)	85 ug/ml rHsENO-1x PBS	0.417	-2.133	2.967	0.9926
Total root length (cm)	425 ug/ml rHsENO-1x PBS	-0.653	-3.203	1.897	0.949
Total root length (cm)	850 ug/ml rHsENO-1x PBS	-0.725	-3.275	1.825	0.9236
Total root length (cm)	117 nM flg22-1x PBS	0.538	-2.012	3.087	0.9773
Total root length (cm)	425 ug/ml rHsENO-85 ug/ml rHsENO	-1.071	-3.62	1.479	0.7211
Total root length (cm)	850 ug/ml rHsENO-85 ug/ml rHsENO	-1.142	-3.692	1.408	0.6682
Total root length (cm)	117 nM flg22-85 ug/ml rHsENO	0.12	-2.43	2.67	1
Total root length (cm)	850 ug/ml rHsENO-425 ug/ml rHsENO	-0.072	-2.621	2.478	1
Total root length (cm)	117 nM flg22-425 ug/ml rHsENO	1.191	-1.359	3.741	0.6314
Total root length (cm)	117 nM flg22-850 ug/ml rHsENO	1.262	-1.287	3.812	0.5772
Total root surface area (cm^2)	1x PBS-H2O	-0.191	-1.031	0.649	0.9687
Total root surface area (cm^2)	85 ug/ml rHsENO-H2O	-0.224	-1.064	0.616	0.9402
Total root surface area (cm^2)	425 ug/ml rHsENO-H2O	-0.363	-1.204	0.477	0.6974
Total root surface area (cm^2)	850 ug/ml rHsENO-H2O	-0.437	-1.277	0.403	0.5293
Total root surface area (cm^2)	117 nM flg22-H2O	0.114	-0.726	0.954	0.9969
Total root surface area (cm^2)	85 ug/ml rHsENO-1x PBS	-0.033	-0.873	0.807	1
Total root surface area (cm^2)	425 ug/ml rHsENO-1x PBS	-0.172	-1.013	0.668	0.9798
Total root surface area (cm^2)	850 ug/ml rHsENO-1x PBS	-0.246	-1.086	0.594	0.9147
Total root surface area (cm^2)	117 nM flg22-1x PBS	0.305	-0.535	1.145	0.8192
Total root surface area (cm^2)	425 ug/ml rHsENO-85 ug/ml rHsENO	-0.139	-0.979	0.701	0.9922
Total root surface area (cm^2)	850 ug/ml rHsENO-85 ug/ml rHsENO	-0.213	-1.053	0.627	0.9512
Total root surface area (cm^2)	117 nM flg22-85 ug/ml rHsENO	0.338	-0.502	1.179	0.7522
Total root surface area (cm^2)	850 ug/ml rHsENO-425 ug/ml rHsENO	-0.074	-0.914	0.766	0.9996
Total root surface area (cm^2)	117 nM flg22-425 ug/ml rHsENO	0.478	-0.363	1.318	0.4413
Total root surface area (cm^2)	117 nM flg22-850 ug/ml rHsENO	0.551	-0.289	1.392	0.3031
